# Supplementary material for: Brønstead Acid-Catalyzed Regiodivergent Hydroindolation of Indoles: Temperature-Controlled Markovnikov and Anti-Markovnikov Addition
Source: Int J Mol Sci. 2025 Sep 9;26(18):8757. doi: 10.3390/ijms26188757 (PMC12469531; doi:10.3390/ijms26188757)
Supplement: Supplementary file 1 [file ijms-26-08757-s001.zip]

Archive with 1 entries (1 files):
- ijms-3846998-supplementary.pdf
